# Supplementary material for: Contribution of Reliable Chromatographic Data in QSAR for Modelling Bisphenol Transport across the Human Placenta Barrier
Source: Molecules. 2023 Jan 4;28(2):500. doi: 10.3390/molecules28020500 (PMC9863378; doi:10.3390/molecules28020500)
Supplement: Supplementary file 1 [file molecules-28-00500-s001.zip]

Archive with 2 entries (2 files):
- Gély et al_supplementary data.xlsx
- molecules-2111370-supplementary-materials.pdf
