# Supplementary material for: Contribution of Reliable Chromatographic Data in QSAR for Modelling Bisphenol Transport across the Human Placenta Barrier
Source: Molecules. 2023 Jan 4;28(2):500. doi: 10.3390/molecules28020500 (PMC9863378; doi:10.3390/molecules28020500)
Supplement: Supplementary file 1 [file molecules-28-00500-s001.zip › Gély et al_supplementary data.xlsx]

## Sheet: Chromatographic descriptors
Chromatographic descriptors of 15 bisphenols eluted on 13 columns with AcN or MeOH
Column / solvent	BEH C18 100*2.1 1.7 µm AcN				CSH Phenyl hexyl 100*2.1 1.7 µm AcN				CSH Fluoro Phenyl 100*2.1 1.7 µm ACN				BEH C8 100*2.1 1.7 µm ACN				BEH Phenyl 100*2.1 1.7 µm ACN				HSS T3 100*2.1 1.8 µm ACN				raptor biphenyl 100*2.1 2.7 µm ACN				HSS PFP 100*2.1 1.8 µm ACN				BEH RP18 Shield 100*2.1 1.7 µm ACN				HSS CYANO 100*2.1 1.8 µm ACN				Force Biphenyl 100*2.1 1.8 µm ACN				Raptor (Corshell) Biphenyl 100*2.1 1.8 µm ACN				Cortecs C18 + (corshell)100*2.1 1.6 µm ACN
Chromatographic parameters	Width 5%	Retention Factor /BPA	Asymmetry	Peak Tailing	Width 5%	Retention Factor /BPA	Asymmetry	Peak Tailing	Width 5%	Retention Factor /BPA	Asymmetry	Peak Tailing	Width 5%	Retention Factor /BPA	Asymmetry	Peak Tailing	Width 5%	Retention Factor /BPA	Asymmetry	Peak Tailing	Width 5%	Retention Factor /BPA	Asymmetry	Peak Tailing	Width 5%	Retention Factor /BPA	Asymmetry	Peak Tailing	Width 5%	Retention Factor /BPA	Asymmetry	Peak Tailing	Width 5%	Retention Factor /BPA	Asymmetry	Peak Tailing	Width 5%	Retention Factor /BPA	Asymmetry	Peak Tailing	Width 5%	Retention Factor /BPA	Asymmetry	Peak Tailing	Width 5%	Retention Factor /BPA	Asymmetry	Peak Tailing	Width 5%
Units	min				min				min				min				min				min				min				min				min				min				min				min				min
Bisphenols	C18A 2	C18A 5	C18A 7	C18A 8	PHA 2	PHA 5	PHA 7	PHA 8	FPA 2	FPA 5	FPA 7	FPA 8	C8A 2	C8A 5	C8A 7	C8A 8	PA 2	PA 5	PA 7	PA 8	T3A 2	T3A 5	T3A 7	T3A 8	RBA 2	RBA 5	RBA 7	RBA 8	PFPA 2	PFPA 5	PFPA 7	PFPA 8	RPA 2	RPA 5	RPA 7	RPA 8	CNA 2	CNA 5	CNA 7	CNA 8	FBA 2	FBA 5	FBA 7	FBA 8	RCBA 2	RCBA 5	RCBA 7	RCBA 8	CC18A 2
33BPA	0.0676053	0.223749	1.59	1.27	0.0709443	0.184486	1.55526	1.26156	0.0986724	0.155505	1.99276	1.48709	0.0965393	0.209375	1.59	1.28	0.0674181	0.189963	1.4	1.19	0.113406	0.208013	2.28	1.63	0.0706777	0.179379	1.58	1.28	0.0730828	0.156145	1.58	1.27	0.0783666	0.195518	1.71	1.34	0.0795485	0.153137	1.54	1.26	0.0797177	0.158537	1.20193	1.09048	0.0821885	0.181798	1.86032	1.40481	0.0664442
BP44	0.0724336	-0.324241	1.44	1.2	0.0756169	-0.25201	1.54502	1.2574	0.112602	-0.176606	1.86607	1.42097	0.0936436	-0.31875	1.84	1.39	0.0725864	-0.296145	1.45	1.21	0.111743	-0.288523	2.07	1.52	0.0798301	-0.256763	1.55	1.26	0.146028	-0.194234	0.49	0.74	0.0766239	-0.193091	1.72	1.34	0.0952544	-0.214129	1.4	1.19	0.0893209	-0.232088	1.59661	1.27664	0.14611	-0.261628	3.42289	2.16337	0.0827082
BPA	0.0654182	0	1.6	1.28	0.0700304	0	1.54733	1.25812	0.100543	0	1.9043	1.44376	0.0887765	0	1.61	1.29	0.0658194	0	1.43	1.2	0.108841	0	2.29	1.63	0.0678484	0	1.55	1.26	0.0734623	0	1.58	1.28	0.0764014	0	1.74	1.35	0.0837544	0	1.49	1.23	0.0781155	0	1.23251	1.10525	0.081793	0	1.92129	1.43437	0.0643084
BPAF	0.0655096	0.216776	1.67	1.31	0.0708606	0.200764	1.66908	1.31456	0.0999178	0.263991	2.18034	1.57655	0.0893963	0.232292	1.64	1.31	0.0651012	0.191471	1.46	1.21	0.114992	0.194346	2.46	1.71	0.0691573	0.154545	1.67	1.32	0.0716512	0.254209	1.6	1.28	0.0807375	0.217367	1.88	1.41	0.0798242	0.213251	1.7	1.33	0.0783994	0.121951	1.34938	1.16017	0.115961	0.153175	2.89648	1.90671	0.0775735
BPAP	0.0652433	0.209188	1.58	1.27	0.0704902	0.207395	1.57006	1.26854	0.0969461	0.184404	2.06109	1.52147	0.0933039	0.187708	1.65	1.3	0.0667497	0.215593	1.4	1.19	0.111564	0.188729	2.32	1.65	0.0716722	0.229047	1.62	1.29	0.0716512	0.162668	1.6	1.28	0.0782574	0.193464	1.77	1.36	0.079073	0.184291	1.61	1.29	0.0796966	0.198171	1.19063	1.08576	0.090582	0.233005	2.08074	1.51014	0.0669672
BPB	0.0660976	0.11813	1.59	1.27	0.0698749	0.0994775	1.56499	1.26633	0.0978303	0.0756881	2.00179	1.49141	0.0923037	0.107708	1.63	1.29	0.0663461	0.104458	1.42	1.19	0.111526	0.107096	2.32	1.65	0.0689895	0.0988914	1.57	1.27	0.0726636	0.0709175	1.59	1.28	0.077758	0.101214	1.75	1.35	0.0802919	0.0842475	1.54	1.26	0.0787194	0.0876524	1.21906	1.09837	0.0818013	0.101073	1.91692	1.43156	0.0651855
BPBP	0.067283	0.396637	1.59	1.27	0.0720026	0.376407	1.58538	1.27592	0.0967667	0.31445	2.08232	1.53167	0.0978312	0.354583	1.67	1.32	0.0678434	0.391342	1.39	1.18	0.115722	0.359483	2.34	1.66	0.0760847	0.410865	1.7	1.34	0.0712998	0.280934	1.58	1.28	0.080744	0.353875	1.78	1.37	0.0780828	0.317244	1.61	1.29	0.0832578	0.356517	1.19403	1.086	0.0957803	0.418605	2.1454	1.54239	0.0703998
BPC	0.0661467	0.157301	1.63	1.29	0.071969	0.17504	1.62395	1.2938	0.101005	0.148394	2.13387	1.55505	0.0960348	0.153958	1.78	1.36	0.0663562	0.171656	1.44	1.21	0.115499	0.142857	2.44	1.7	0.0710444	0.155876	1.67	1.32	0.0724263	0.128998	1.63	1.3	0.0823694	0.176657	1.89	1.42	0.0806653	0.159719	1.67	1.32	0.0812098	0.133003	1.32433	1.14773	0.125367	0.15966	3.02764	1.96729	0.0762612
BPE	0.0652145	-0.0847006	1.6	1.28	0.0688852	-0.0719453	1.55389	1.26147	0.102797	-0.0614679	1.8462	1.41422	0.0869413	-0.0820833	1.61	1.29	0.0660417	-0.0745208	1.43	1.2	0.106433	-0.0773263	2.24	1.61	0.0678802	-0.0698448	1.53	1.25	0.0741314	-0.0589226	1.58	1.27	0.0752626	-0.0741363	1.73	1.34	0.0866639	-0.0625274	1.44	1.21	0.0770034	-0.0611662	1.23982	1.1089	0.0831933	-0.0708855	1.95646	1.45095	0.0641486
BPF	0.0653653	-0.183142	1.54	1.25	0.069088	-0.159164	1.55296	1.26048	0.105392	-0.126376	1.77878	1.38083	0.0860392	-0.17875	1.63	1.3	0.0674045	-0.169933	1.44	1.21	0.105555	-0.164201	2.19	1.58	0.0694022	-0.158758	1.5	1.23	0.074968	-0.121212	1.57	1.27	0.0746527	-0.1507	1.7	1.33	0.0892467	-0.130978	1.41	1.19	0.0769589	-0.139482	1.26756	1.1218	0.0842708	-0.161449	1.9819	1.46423	0.0651385
BPFL	0.0663962	0.305989	1.63	1.3	0.0716995	0.306672	1.61063	1.28746	0.0969808	0.274083	2.12707	1.55343	0.0950983	0.271667	1.69	1.33	0.0674126	0.315313	1.42	1.2	0.113227	0.274106	2.35	1.66	0.0751511	0.35898	1.7	1.33	0.0713316	0.23569	1.63	1.3	0.0802764	0.284594	1.81	1.39	0.0793156	0.277534	1.67	1.32	0.0822094	0.310595	1.1982	1.08856	0.0934013	0.365385	2.19668	1.56359	0.0694628
BPM	0.0684634	0.525841	1.59	1.28	0.0709583	0.434285	1.5619	1.26559	0.095508	0.374083	2.05691	1.51889	0.100986	0.47875	1.59	1.28	0.0699607	0.463063	1.49	1.22	0.116127	0.486239	2.29	1.63	0.0756185	0.453659	1.73	1.35	0.0739669	0.358796	1.7	1.33	0.0798369	0.425397	1.72	1.34	0.0762582	0.379772	1.62	1.29	0.0817315	0.396341	1.13995	1.06176	0.0842138	0.465116	1.91733	1.43106	0.0704271
BPP	0.0686242	0.521739	1.62	1.29	0.0711898	0.443529	1.5696	1.26896	0.0953208	0.375	2.07509	1.52777	0.100619	0.469167	1.62	1.29	0.0676769	0.466078	1.39	1.18	0.11563	0.482868	2.3	1.64	0.0761578	0.464302	1.74	1.35	0.0720573	0.352904	1.63	1.3	0.0799318	0.442017	1.73	1.35	0.0762299	0.378017	1.63	1.3	0.0815633	0.404726	1.16168	1.07148	0.088906	0.477639	2.02848	1.48479	0.0717737
BPS	0.0852888	-0.397662	1.1	1.04	0.0822107	-0.315916	2.0313	1.48717	0.127899	-0.245872	2.119	1.53767	0.104773	-0.383333	1.75	1.35	0.0781287	-0.357958	1.35	1.16	0.134719	-0.370343	2.34	1.64	0.0886619	-0.341242	1.46	1.21	0.0760505	-0.251263	1.65	1.31	0.204263	-0.298973	2.84	1.9	0.112571	-0.277315	1.72	1.34	0.0938403	-0.309261	1.72537	1.33913	0.382368	-0.336315	6.64075	3.72159	0.122916
BPZ	0.0678818	0.255742	1.58	1.27	0.0713247	0.217243	1.56095	1.26436	0.097606	0.150459	2.00787	1.49525	0.0964138	0.219792	1.63	1.3	0.0674235	0.234331	1.39	1.18	0.116145	0.228796	2.33	1.65	0.0722728	0.238581	1.6	1.29	0.0722528	0.137205	1.59	1.28	0.0796196	0.204295	1.73	1.35	0.0790093	0.17025	1.58	1.27	0.0813	0.218369	1.17	1.08	0.081	0.245751	1.81	1.38	0.0671248
[truncated: 55 more columns]

## Sheet: Molecular descriptors
Molecular descriptors of 15 bisphenols modelized wih Chem 3D Ultra software (V17.1, Perkin Elmer informatics).
	ChemPropPro												Log P		MR		ChemPropStd				CLogP Driver		Molecular Networks				Molecular Topology														Electronic descriptors
Molecular parameters	Molecular weight	Boiling Point	Critical Pressure	Critical Temperature	Critical Volume	Gibbs Free Energy	Heat Of Formation	Henry's law constant	Ideal Gas Thermal Capacity	logP	Melting Point	Mol Refractivity	Log P Viswanadhan's fragmentation	Log P Broto's fragmentation	MR Crippen's fragmentation	MR Viswanadhan's fragmentation	Connolly Accessible Area	Connolly Molecular Area	Connolly Solvent Excluded Volume	Number of HBond Acceptors	Mol Refractivity	Partition Coefficient	Log P	Log S	pKa1	pKa2	Balaban Index	Cluster Count	Molecular Topological Index	Num Rotatable Bonds	Polar Surface Area	Radius	Shape Attribute	Shape Coefficient	Sum Of Degrees	Sum Of Valence Degrees	Topological Diameter	Total Connectivity	Total Valence Connectivity	Wiener Index	Heat of formation	Total Energy	Electronic Energy	Core-core repulsion	Cosmo Area	Cosmo Volume	Ionisation Potential	Homo Energy	Lumo Energy
Units	g/mol	Kelvin	Bar	Kelvin	cm^3/mol	kJ/mol	kJ/mol		J/(mol.K)		Kelvin	cm^3/mol			cm^3/mol	cm^3/mol	Å^2	Å^2	Å^3											Bonds	Å^2	Atoms					Bonds				kJ/mol	eV	eV	eV	Å^2	Å^3	eV	eV	eV
Bisphenols	MM	CPP 1	CPP 2	CPP 3	CPP 4	CPP 5	CPP 6	CPP 7	CPP 8	CPP 9	CPP 10	CPP 11	LP 2	LP 3	MR 1	MR 2	CPS 1	CPS 2	CPS 3	CPS 4	CD 1	CD 2	MN 1	MN 2	MN 3	MN 4	MT 1	MT 2	MT 3	MT 4	MT 5	MT 6	MT 7	MT 8	MT 9	MT 10	MT 11	MT 12	MT 13	MT 14	DE 1	DE 2	DE 3	DE 4	DE 5	DE 6	DE 7	DE 8	DE 9
BPS	250.03	695.694	0	0	0	0	0	2.831	0	2.146	0	62.978	2.3	2.69	62.16	62.98	420.311	215.549	180.935	4	6.3785	2.0606	1.75797	-3.1499	8.43559	8.43559	104172	17	3780	2	74.6	5	15.0588	1	36	62.6667	10	0.00347222	3.15006e-05	516	-500.73	-2966.55	-17487.2	14520.7	250.29	271.34	9.69725	-9.697	-0.508
BP44	186.068	613.355	50.299	852.297	523.5	-34.26	-172.57	9.737	197.094	2.522	500.78	54.582	3.16	2.52	54.5	54.58	375.498	186.446	148.936	2	5.506	2.696	2.7254	-3.00154	9.45282	9.45282	43673	14	2384	1	40.46	5	12.0714	0	30	50	9	0.00694444	0.000154321	315	-186.254	-2199.29	-11981.6	9782.34	217.49	224.17	8.83046	-8.83	-0.093
BPF	200.084	625.094	44.091	855.034	579.5	-25.84	-193.21	9.673	220.025	2.91	512.05	59.183	3.56	2.98	59.1	59.18	404.04	204.061	167.958	2	5.9698	2.875	2.75477	-3.02663	9.65829	9.65829	64037	15	3056	2	40.46	5	13.0667	1	32	52	10	0.00491046	0.000109121	404	-206.882	-2349.23	-13598.4	11249.2	233	247.3	8.90065	-8.901	0.024
BPE	214.099	629.703	39.357	853.565	629.5	-19.86	-219.13	9.55	243.469	3.182	508.32	63.732	3.89	3.18	63.88	63.73	424.088	218.35	186.213	2	6.4336	3.274	3.18219	-3.36988	9.58654	9.58654	82411	16	3480	2	40.46	5	14.0625	1	34	54	10	0.00400938	8.90973e-05	459	-225.108	-2499.13	-15451.1	12952	246.4	268.18	8.8854	-8.885	0.064
BPA	228.115	636.707	35.473	860.196	680.5	-6.16	-243.24	9.426	265.459	3.32	537.01	68.207	4.32	3.98	68.28	68.21	438.078	229.228	204.577	2	6.8974	3.673	4.10327	-4.06311	9.51596	9.51596	104172	17	3920	2	40.46	5	15.0588	1	36	56	10	0.00347222	7.71605e-05	516	-245.036	-2649.04	-17475.7	14826.7	256.2	288.14	8.89605	-8.896	0.075
BPB	242.131	648.311	31.74	864.076	736.5	2.26	-263.88	9.303	288.389	4.438	548.28	72.808	4.72	4.44	72.88	72.81	456.37	241.743	223.425	2	7.3612	4.202	4.65624	-4.48855	9.49354	9.49354	133077	18	4492	3	40.46	5	16.0556	1	38	58	10	0.00245523	5.45607e-05	590	-262.541	-2798.93	-19531.6	16732.6	267.65	306.8	8.88296	-8.883	0.07
BPC	280.006	668.74	38.388	897.207	715.5	21.84	-147.69	10.552	255.404	3.946	550.16	74.052	4.31	3.65	73.69	74.05	461.492	242.943	208.508	2	7.467	3.976	4.22128	-4.74782	9.23145	9.23145	136052	18	4148	2	40.46	5	16.0556	1	38	59.5556	10	0.00231481	4.96032e-05	603	-199.9	-2978.48	-18380.8	15402.3	270.4	303.01	9.043	-9.043	-0.506
BPAP	290.131	709.257	29.926	931.641	852.5	148.35	-109.91	10.642	320.24	5.001	619.78	88.302	5.54	5	87.98	88.3	514.507	277.719	255.017	2	8.9448	4.712	5.34551	-5.55023	9.36071	9.36071	253743	22	7460	3	40.46	5	20.0455	1	48	74	10	0.000354382	2.47492e-06	972	-108.291	-3289.61	-24967.9	21678.3	306.03	356.96	8.97086	-8.971	0.048
BPAF	336.058	620.331	27.383	809.64	766.5	-1169.34	-1437.4	7.634	314.581	5.016	545.39	70.072	5.15	5.11	69.49	70.07	456.108	242.333	223.815	8	6.9904	3.371	5.4584	-5.56967	8.90393	8.90393	366913	23	6098	4	40.46	5	21.0435	1	48	104	10	0.000868056	5.62394e-08	1008	-1499.36	-5363.07	-33919.8	28556.7	279.73	332.79	9.58539	-9.585	-0.485
33BPA	256.146	659.905	27.672	867.245	792.5	-8.58	-307.46	9.341	315.041	4.812	584.59	78.29	5.26	4.81	80.07	78.29	492.818	264.082	237.686	2	7.825	4.571	4.55083	-4.47279	9.74258	9.74258	171654	19	5232	2	40.46	5	17.0526	1	40	60	10	0.00231481	5.78704e-05	684	-319.025	-2949.26	-21275.7	18326.5	289.36	328.88	8.70337	-8.703	0.218
BPZ	268.146	682.154	33.182	908.933	790.5	35.22	-226.85	9.413	295.909	5	599.68	80.208	5.01	5	79.8	80.21	482.695	259.849	244.807	2	8.1114	4.986	5.39329	-5.39311	9.44573	9.44573	164704	20	5792	2	40.46	5	18.05	1	44	64	10	0.000613808	1.36402e-05	757	-260.873	-3071.71	-23039.1	19967.4	285.48	331.38	8.93899	-8.939	0.067
BPFL	350.131	787.116	27.672	1005.65	1006.5	360.22	109.59	12.316	363.836	5.588	774.05	107.475	6.39	5.59	107.99	107.48	572.612	317.431	292.472	2	10.8878	5.857	6.50832	-7.13114	9.13964	9.13964	420198	27	11768	2	40.46	5	25.037	1	62	94	10	2.41127e-05	5.95374e-08	1523	46.791	-3903.32	-32895.5	28992.2	347.16	415.3	8.88211	-8.882	-0.506
BPBP	352.146	781.807	25.585	1003.58	1024.5	302.86	23.42	11.858	375.022	6.02	702.55	108.397	6.76	6.02	107.67	108.4	588.805	325.029	308.338	2	10.9922	5.751	6.58774	-7.05224	9.20619	9.20619	502412	27	12120	4	40.46	5	25.037	1	60	92	10	3.6169e-05	7.93832e-08	1568	27.0373	-3930.13	-33734.1	29803.9	356.44	426.36	8.92698	-8.927	0.029
BPM	346.193	744.073	20.512	948.8	1065.5	175.24	-212.69	10.23	413.396	7.04	679.8	106.968	7.17	6.88	107.65	106.97	0	0	0	2	10.9922	6.538	7.83699	-7.47937	9.47449	9.47449	602047	26	12832	4	40.46	7	24.0385	1	56	82	14	0.000144676	1.07167e-06	1671	-219.579	-3889.64	-33558.8	29669.2	360.97	449.91	8.8621	-8.862	0.088
BPP	346.193	744.073	20.512	948.8	1065.5	175.24	-212.69	10.23	413.396	7.04	679.8	106.968	7.17	6.88	107.65	106.97	0	0	0	2	10.8	6.538	7.83699	-7.47886	9.49272	9.49272	637812	26	13592	4	40.46	8	24.0385	0	56	82	15	0.000144676	1.07167e-06	1771	-214.652	-3889.65	-32738.4	28848.8	370.76	446.39	8.87558	-8.876	0.128
[truncated: 1 more columns]
